# Supplementary material for: New therapeutic targets for endometriosis predicted through mendelian randomization analysis and case-control trials
Source: Front Genet. 2025 Aug 15;16:1631446. doi: 10.3389/fgene.2025.1631446 (PMC12394149; doi:10.3389/fgene.2025.1631446)
Supplement: Supplementary file 1 [file Table2.xlsx]

## Sheet: Sheet1
S2 Table. Results of Mendelian Randomization analysis of blood metabolites and EM
Main analysis	Metabolite	Method	Number of SNPs	Beta	SE	P-value	PVE	OR(95%CI)
	1-stearoylglycerol (1-monostearin)	Wald ratio	1	0.0262238	0.0130351	0.0442424	0.00456217	1.027(1.001-1.053)
	3-methyl-2-oxovalerate	Inverse variance weighted	3	-0.0255103	0.00922233	0.00567229	0.0192695	0.975(0.957-0.993)
	5alpha-androstan-3beta,17beta-diol disulfate	Inverse variance weighted	2	0.00632204	0.00265501	0.0172578	0.018259	1.006(1.001-1.012)
	citrate	Inverse variance weighted	5	-0.021823	0.008734	0.0124674	0.0230688	0.978(0.962-0.995)
	hexadecanedioate	Inverse variance weighted	3	0.00494638	0.0023142	0.0325647	0.0531596	1.005(1.000-1.010)
	hydroxyisovaleroyl carnitine	Inverse variance weighted	2	0.0135019	0.00553333	0.0146834	0.019669	1.014(1.003-1.025)
	leucine	Inverse variance weighted	12	-0.0252509	0.0103354	0.0145593	0.0606527	0.975(0.976-0.995)
	p-acetamidophenylglucuronide	Inverse variance weighted	2	0.000564404	0.000256872	0.0280047	0.691894	1.000(1.000-1.001)
	tetradecanedioate	Inverse variance weighted	3	0.00415837	0.00194663	0.0326639	0.0666149	1.004(1.000-1.008)
	tryptophan	Inverse variance weighted	18	0.0187481	0.00850044	0.0274161	0.095161	1.019(1.002-1.036)
	X-11423--O-sulfo-L-tyrosine	Wald ratio	1	-0.0370849	0.0151791	0.0145597	0.00545128	0.964(0.935-0.993)
	X-12456	Inverse variance weighted	2	0.00621953	0.00289493	0.0316802	0.050584	1.006(1.001-1.012)
	X-12850	Inverse variance weighted	2	0.00780284	0.00346947	0.0245123	0.0172484	1.008(1.001-1.015)
	X-13429	Inverse variance weighted	3	0.00343057	0.00154619	0.0265055	0.0692758	1.003(1.000-1.006)
	X-13548	Inverse variance weighted	2	-0.0348343	0.0136777	0.0108718	0.0120998	0.966(0.940-0.992)
	X-13671	Wald ratio	1	-0.0223449	0.0105256	0.0337609	0.00731131	0.978(0.958-0.998)
	X-14304--leucylalanine	Inverse variance weighted	2	-0.0071891	0.0034426	0.0367729	0.0417822	0.993(0.986-1.000)
	X-14473	Wald ratio	1	0.0145539	0.00624375	0.0197556	0.00729037	1.015(1.002-1.027)
	X-18601	Inverse variance weighted	2	0.0114233	0.0044844	0.0108548	0.0102767	1.011(1.003-1.020)
External validation	1-(1-enyl-palmitoyl)-2-palmitoleoyl-GPC (P-16:0/16:1) levels	Inverse variance weighted	4	0.142639	0.0683996	0.0370348	0.0187093	1.153(1.009-1.319)
	17alpha-hydroxypregnanolone glucuronide levels	Inverse variance weighted	4	-0.0935645	0.0446789	0.0362461	0.0378436	0.911(0.834-0.994)
	1-oleoylglycerol (18:1) levels	Wald ratio	1	0.234815	0.117258	0.0452267	0.00594473	1.265(1.005-1.591)
	1-palmitoyl-2-oleoyl-gpc (16:0/18:1) levels	Inverse variance weighted	6	0.12432	0.0351588	0.000406293	0.062548	1.132(1.057-1.213)
	1-palmitoyl-GPG (16:0) levels	Inverse variance weighted	2	-0.23261	0.0916677	0.0111635	0.0104909	0.792(0.662-0.948)
	1-palmitoyl-GPI (16:0) levels	Inverse variance weighted	4	0.0517471	0.023585	0.0282304	0.069144	1.053(1.006-1.103)
	1-stearoyl-2-linoleoyl-GPE (18:0/18:2) levels	Inverse variance weighted	3	0.152674	0.0661078	0.0209174	0.0201081	1.165(1.023-1.326)
	2,6-dihydroxybenzoic acid levels	Inverse variance weighted	2	-0.176546	0.0735054	0.0163142	0.0110011	0.838(0.726-0.968)
	2-palmitoleoyl-GPC (16:1) levels	Inverse variance weighted	6	0.0842896	0.030925	0.00641826	0.104237	1.088(1.024-1.156)
	3-carboxy-4-methyl-5-propyl-2-furanpropanoate (cmpf) levels	Inverse variance weighted	4	0.144623	0.0439828	0.0010084	0.0400343	1.156(1.060-1.260)
	3-hydroxy-2-methylpyridine sulfate levels	Inverse variance weighted	2	0.299192	0.14687	0.0416376	0.00971497	1.349(1.011-1.799)
	3-Hydroxybutyrate levels	Inverse variance weighted	2	-0.190878	0.0838134	0.0227613	0.00979198	0.826(0.701-0.974)
	3-methyl catechol sulfate (2) levels	Inverse variance weighted	5	0.0826177	0.03688	0.0250793	0.107669	1.086(0.010-0.168)
	4-hydroxyphenylacetoylcarnitine levels	Inverse variance weighted	4	-0.108238	0.0532806	0.042208	0.0264668	0.897(0.808-0.996)
	4-oxo-retinoic acid levels	Inverse variance weighted	4	0.0689626	0.0305093	0.0237978	0.133476	1.071(1.009-1.137)
	5alpha-androstan-3alpha,17alpha-diol monosulfate levels	Inverse variance weighted	2	0.184752	0.0790883	0.0194898	0.0193505	1.203(1.030-1.405)
	5alpha-pregnan-3beta,20alpha-diol disulfate levels	Inverse variance weighted	3	0.0594511	0.0258143	0.0212769	0.130516	1.061(1.009-1.116)
	5alpha-pregnan-3beta,20beta-diol monosulfate (1) levels	Inverse variance weighted	7	0.129192	0.0508045	0.0109931	0.0472495	1.138(1.030-1.257)
	Alpha-hydroxyisovalerate levels	Inverse variance weighted	4	0.251815	0.0768322	0.00104742	0.0233932	1.286(1.107-1.495)
	Alpha-tocopherol levels	Wald ratio	1	0.307089	0.140585	0.0289355	0.0519807	1.359(1.032-1.791)
	Androstenediol (3beta,17beta) disulfate (1) levels	Inverse variance weighted	3	0.13821	0.0535235	0.00981648	0.024515	1.148(1.034-1.275)
	Ascorbic acid 2-sulfate levels	Inverse variance weighted	2	0.213996	0.103194	0.0381058	0.0145428	1.239(1.012-1.516)
	Bilirubin degradation product, C17H20N2O5 (1) levels	Wald ratio	1	0.30966	0.0773458	6.239e-05	0.00924136	1.363(1.171-1.586)
	Dihomo-linolenoyl-choline levels	Inverse variance weighted	5	-0.12083	0.0548652	0.0276442	0.0541066	0.886(0.796-0.987)
	Dimethylglycine levels	Inverse variance weighted	5	-0.0959015	0.0362928	0.0082311	0.141272	0.909(0.846-0.976)
	Eicosanedioate (C20-DC) levels	Inverse variance weighted	5	0.0698945	0.0282345	0.013305	0.128198	1.072(1.015-1.133)
	Ergothioneine levels	Wald ratio	1	0.0873019	0.0419076	0.0372332	0.0483796	1.091(1.005-1.185)
	Gamma-glutamyl-2-aminobutyrate levels	Inverse variance weighted	2	0.07774	0.0390984	0.0467767	0.0673401	1.081(1.001-1.167)
	Glucuronide of piperine metabolite C17H21NO3 (5) levels	Inverse variance weighted	3	0.111243	0.0543546	0.0406953	0.0274446	1.118(1.005-1.243)
	Glycerol 3-phosphate levels	Inverse variance weighted	7	0.107524	0.0339165	0.00152297	0.0801464	1.114(1.042-1.190)
	Glycosyl ceramide (d18:1/23:1, d17:1/24:1) levels	Inverse variance weighted	4	0.10374	0.0307385	0.000738364	0.107887	1.109(1.044-1.178)
	Glycosyl-N-tricosanoyl-sphingadienine (d18:2/23:0) levels	Inverse variance weighted	2	0.127244	0.0442659	0.00404621	0.051323	1.136(1.041-1.239)
	Guaiacol sulfate levels	Wald ratio	1	-0.20943	0.0597972	0.000461201	0.0157074	0.811(0.721-0.912)
	Histidine levels	Inverse variance weighted	4	0.11287	0.0411827	0.00613057	0.0575088	1.119(1.033-1.214)
	Hydroquinone sulfate levels	Inverse variance weighted	4	0.170625	0.0569492	0.00273473	0.0322958	1.186(1.061-1.326)
	Laurate (12:0) levels	Inverse variance weighted	6	0.131902	0.0368621	0.000345907	0.0660116	1.141(1.061-1.226)
	Laurylcarnitine levels	Inverse variance weighted	4	0.0828274	0.0391664	0.0344508	0.0945793	1.086(1.006-1.173)
	Myo-inositol levels	Wald ratio	1	0.208549	0.104135	0.045212	0.00864992	1.232(1.004-1.511)
	N2,n2-dimethylguanosine levels	Inverse variance weighted	5	0.0789761	0.0259028	0.00229645	0.107268	1.082(1.029-1.139)
	N-acetyl-2-aminoadipate levels	Inverse variance weighted	3	0.149981	0.0521537	0.00403079	0.0549073	1.162(1.049-1.287)
	N-acetylcarnosine levels	Inverse variance weighted	3	-0.0721296	0.0356082	0.042801	0.0638997	0.930(0/868-0.998)
	Octadecanedioate levels	Inverse variance weighted	4	-0.0551412	0.0192088	0.00409671	0.0632715	0.946(0.911-0.983)
	Ornithine levels	Inverse variance weighted	3	0.121204	0.0422282	0.00410195	0.0394509	1.129(1.039-1.226)
	Oxalate (ethanedioate) levels	Wald ratio	1	0.270443	0.104589	0.009716	0.00649394	1.311(1.068-1.609)
	Paraxanthine levels in elite athletes	Inverse variance weighted	4	-0.129806	0.0443198	0.00340209	0.0302603	0.878(0.805-0.958)
	Piperine levels	Inverse variance weighted	4	-0.133457	0.0573387	0.0199374	0.0239311	0.875(0.782-0.979)
	Sebacate (C10-DC) levels	Inverse variance weighted	2	0.182184	0.091619	0.0467568	0.00865457	1.200(1.003-1.436)
	Sphingomyelin (d18:1/24:1, d18:2/24:0) levels	Wald ratio	1	0.28288	0.12918	0.0285378	0.00407857	1.327(1.030-1.709)
	Taurocholic acid levels	Inverse variance weighted	3	0.0680652	0.0298849	0.0227519	0.0950354	1.070(1.010-1.135)
	Tetradecadienoate (14:2) levels	Wald ratio	1	0.283878	0.129636	0.0285378	0.00410204	1.328(1.030-1.713)
	Thyroxine levels	Inverse variance weighted	6	-0.0797661	0.0402963	0.0477609	0.0649513	0.923(0.853-0.999)
	Trans-2-hexenoylglycine levels	Wald ratio	1	-0.17564	0.0501493	0.000461201	0.0310189	0.839(0.760-0.926)
	Tryptophan betaine levels	Inverse variance weighted	2	-0.231215	0.0805656	0.00410609	0.00974029	0.794(0.678-0.929)
	X-12104 levels	Inverse variance weighted	2	-0.129284	0.0651231	0.0471197	0.0163007	0.879(0.773-0.998)
	X-14939 levels	Inverse variance weighted	2	-0.165184	0.0642347	0.0101237	0.0193282	0.848(0.747-0.961)
	X-16087 levels	Inverse variance weighted	3	0.1187	0.0573718	0.0385503	0.0234848	1.126(1.006-1.260)
	X-16124 levels	Wald ratio	1	0.275897	0.139425	0.0478371	0.0058631	1.318(1.003-1.732)
	X-17325 levels	Inverse variance weighted	2	-0.247813	0.109965	0.0242236	0.00887691	0.781(0.629-0.968)
	X-17351 levels	Wald ratio	1	0.263237	0.112084	0.0188457	0.00412706	1.301(1.045-1.621)
	X-21364 levels	Inverse variance weighted	6	-0.124995	0.0635258	0.0491115	0.0389045	0.883(0.779-1.000)
	X-21467 levels	Wald ratio	1	0.256983	0.125132	0.0400052	0.00404194	1.293(1.012-1.652)
	X-24295 levels	Wald ratio	1	0.309379	0.138238	0.0252203	0.00382867	1.363(1.039-1.787)
