# Supplementary material for: New therapeutic targets for endometriosis predicted through mendelian randomization analysis and case-control trials
Source: Front Genet. 2025 Aug 15;16:1631446. doi: 10.3389/fgene.2025.1631446 (PMC12394149; doi:10.3389/fgene.2025.1631446)
Supplement: Supplementary file 2 [file Table3.xlsx]

## Sheet: Sheet1
S3 Table. Results of main analysis between plasma proteins and EM
Proteins	Method	Number of SNPs	Beta	SE	P-value	PVE	OR(95%CI)
AKR7A2	Wald ratio	1	-0.00310057	0.00130307	0.0173392	0.00856955	0.997(0.994-0.999)
ANXA2	Inverse variance weighted	7	0.000858791	0.000340525	0.0116703	0.161402	1.001(1.000-1.002)
BMP7	Wald ratio	1	0.00724944	0.00341817	0.0339339	0.00119856	1.007(1.001-1.014)
C8G	Wald ratio	1	-0.00132843	0.00053739	0.0134354	0.0777477	0.999(0.998-1.000)
CA11	Wald ratio	1	-0.00348551	0.00150752	0.0207733	0.00810525	0.997(0.994-0.999)
CHST15	Inverse variance weighted	2	-0.00373271	0.00167347	0.0257126	0.00552767	0.996(0.993-1.000)
CHST4	Wald ratio	1	0.00606656	0.00246856	0.0139894	0.00235463	1.006(1.001-1.011)
CLEC4C	Wald ratio	1	0.00475436	0.00239277	0.0469255	0.00232165	1.005(1.000-1.009)
CREB3L4	Wald ratio	1	0.00274567	0.000942224	0.00356797	0.0171664	1.003(1.001-1.005)
CRYBB1	Wald ratio	1	-0.00256919	0.00108416	0.0178001	0.012979	0.997(0.995-1.000)
CTSV	Inverse variance weighted	2	0.00239074	0.00101104	0.0180479	0.0148924	1.002(1.000-1.004)
DNAJB11	Wald ratio	1	0.00757064	0.00357054	0.0339802	0.00109716	1.008(1.001-1.015)
EDAR	Wald ratio	1	-0.0016173	0.000729192	0.026559	0.0294802	0.998(0.997-1.000)
EFNB2	Wald ratio	1	0.00610945	0.00290979	0.0357624	0.0015847	1.006(1.000-1.012)
ELMO1	Wald ratio	1	-0.00495509	0.00225657	0.0281027	0.00294717	0.995(0.991-0.999)
ENPP7	Inverse variance weighted	2	0.00115688	0.000491902	0.0186804	0.109899	1.001(1.000-1.002)
EPB41	Wald ratio	1	-0.0133376	0.00364	0.000248138	0.00118354	0.987(0.980-0.994)
EPHA2	Wald ratio	1	0.00375771	0.00138888	0.00681877	0.00756535	1.004(1.001-1.007)
ERAP2	Inverse variance weighted	2	0.00101768	0.000490478	0.0379989	0.161631	1.001(1.000-1.002)
FLT1	Inverse variance weighted	2	-0.0132484	0.00289679	4.79703e-06	0.00176854	0.987(0.981-0.992)
GPX7	Wald ratio	1	-0.00118016	0.000482425	0.0144331	0.0910578	0.999(0.998-1.000)
GZMM	Wald ratio	1	0.0078466	0.00340005	0.0210107	0.00107188	1.008(1.001-1.015)
HAVCR2	Inverse variance weighted	2	0.00125759	0.000558769	0.024408	0.0700241	1.001(1.000-1.002)
HEXB	Wald ratio	1	0.00165148	0.000813251	0.0422838	0.0259371	1.002(1.000-1.003)
HHIP	Inverse variance weighted	2	0.00513192	0.00126711	5.12001e-05	0.00992978	1.005(1.003-1.008)
HSPA13	Wald ratio	1	-0.00396781	0.00200983	0.0483591	0.00350913	0.996(0.992-1.000)
IGLL1	Wald ratio	1	-0.00110777	0.000556266	0.0464321	0.0885542	0.999(0.998-1.000)
ISLR2	Wald ratio	1	-0.00257341	0.00105786	0.0149885	0.0139435	0.997(0.995-1.000)
KLB	Inverse variance weighted	4	0.00101415	0.000339171	0.00278891	0.189043	1.001(1.000-1.002)
KLK11	Wald ratio	1	0.00104901	0.000510466	0.0398791	0.0791594	1.001(1.000-1.002)
LEPR	Wald ratio	1	0.00172934	0.000570498	0.0024352	0.205876	1.002(1.001-1.003)
MANSC4	Inverse variance weighted	2	-0.00107768	0.000483856	0.0259289	0.0750202	0.999(0.998-1.000)
MAPK12	Wald ratio	1	0.00514868	0.00217872	0.0181196	0.0223466	1.005(1.001-1.009)
MVD	Wald ratio	1	0.00877077	0.00406289	0.0308694	0.000862954	1.009(1.001-1.017)
NEGR1	Inverse variance weighted	2	0.00263869	0.00104399	0.0114873	0.0131707	1.003(1.001-1.005)
NPDC1	Wald ratio	1	-0.00758209	0.00343249	0.0271805	0.00128761	0.992(0.986-0.999)
NRP2	Inverse variance weighted	3	0.00252106	0.00122083	0.0389197	0.00896115	1.003(1.000-1.005)
NTNG1	Wald ratio	1	-0.00343973	0.00108723	0.00155744	0.0118818	0.997(0.994-0.999)
PDCD6IP	Wald ratio	1	0.00397046	0.00190691	0.0373297	0.00427959	1.004(1.000-1.008)
PFKM	Wald ratio	1	0.00283263	0.00117518	0.0159361	0.0113044	1.003(1.001-1.005)
PKDCC	Wald ratio	1	-0.00736734	0.00283325	0.00931392	0.00207318	0.993(0.987-0.998)
PRSS57	Inverse variance weighted	3	0.00113355	0.000503997	0.0245042	0.0791937	1.001(1.000-1.002)
PSMB4	Wald ratio	1	0.00128633	0.000429614	0.002752	0.0934227	1.001(1.000-1.002)
PTK7	Wald ratio	1	-0.00456692	0.0022454	0.0419618	0.00296906	0.995(0.991-1.000)
PTPRU	Inverse variance weighted	2	-0.00281195	0.00135434	0.0378712	0.00781985	0.997(0.995-1.000)
RGS18	Wald ratio	1	0.0070808	0.00342069	0.0384532	0.00132158	1.007(1.000-1.014)
RNASE1	Inverse variance weighted	3	-0.00175419	0.000888892	0.0484432	0.0232439	0.998(0.997-1.000)
RSPO3	Inverse variance weighted	4	0.00381978	0.000561465	1.02293e-11	0.048454	1.004(1.003-1.005)
RTP4	Wald ratio	1	0.00164045	0.000801447	0.0406717	0.0242029	1.002(1.000-1.003)
SCG3	Wald ratio	1	-0.0010314	0.000507226	0.0420104	0.0703769	0.999(0.998-1.000)
SEMA4A	Wald ratio	1	0.0025848	0.00114884	0.0244535	0.0102736	1.003(1.000-1.005)
SERPIND1	Wald ratio	1	0.00858412	0.00391316	0.0282602	0.0011528	1.009(1.001-1.016)
TCN1	Wald ratio	1	-0.0012621	0.000615654	0.040363	0.0371168	0.999(0.998-1.000)
TLL1	Wald ratio	1	-0.00685227	0.00341167	0.0445925	0.00129786	0.993(0.987-1.000)
TMEM106B	Wald ratio	1	-0.00495378	0.00169769	0.00352333	0.00680672	0.995(0.992-0.998)
TMEM132C	Inverse variance weighted	4	0.00134214	0.000658396	0.0415006	0.0304949	1.001(1.000-1.003)
UNC5B	Inverse variance weighted	2	0.00439634	0.00177496	0.0132538	0.00463838	1.004(1.001-1.008)
