# Supplementary material for: New therapeutic targets for endometriosis predicted through mendelian randomization analysis and case-control trials
Source: Front Genet. 2025 Aug 15;16:1631446. doi: 10.3389/fgene.2025.1631446 (PMC12394149; doi:10.3389/fgene.2025.1631446)
Supplement: Supplementary file 3 [file Table4.xlsx]

## Sheet: Sheet1
S4 Table. Results of external validation analysis between plasma proteins and EM
Proteins	Method	Number of SNPs	Beta	SE	P-value	PVE	OR(95%CI)
ACHE	Wald ratio	1	0.120011	0.0405327	0.00306783	0.0495275	1.128(1.041-1.221)
ADIPOQ	Wald ratio	1	-0.183751	0.0903304	0.0419305	0.0107711	0.832(0.679-0.993)
APOA5	Wald ratio	1	-0.142242	0.0649562	0.0285378	0.0155946	0.867(0.764-0.985)
APOBEC3G	Wald ratio	1	-0.219315	0.100714	0.0294354	0.0105218	0.803(0.659-0.978)
APOH	Wald ratio	1	0.11304	0.041196	0.00607046	0.0327868	1.120(1.033-1.214)
ART3	Wald ratio	1	-0.0932931	0.0426078	0.0285547	0.0405476	0.911(0.838-0.990)
B3GLCT	Wald ratio	1	0.127967	0.0488475	0.00880029	0.0245153	1.137(1.033-1.251)
C5	Wald ratio	1	-0.165638	0.0680934	0.0149946	0.0162922	0.847(0.741-0.968)
CA8	Wald ratio	1	0.133923	0.0646505	0.0383123	0.0173651	1.143(1.007-1.298)
CALCOCO2	Wald ratio	1	-0.168151	0.0855179	0.0492677	0.0102531	0.845(0.715-0.999)
CBLN4	Wald ratio	1	-0.241673	0.072299	0.000829718	0.0145346	0.785(0.682-0.905)
CDNF	Wald ratio	1	0.109979	0.0441084	0.012653	0.0252164	1.116(1.024-1.217)
CKM	Wald ratio	1	-0.152101	0.0667855	0.0227593	0.0192188	0.859(0.754-0.979)
CRYZ	Wald ratio	1	0.0293924	0.0123427	0.017249	0.339068	1.030(1.005-1.055)
CSF1	Wald ratio	1	0.196711	0.080336	0.014341	0.0111199	1.217(1.040-1.425)
CST7	Wald ratio	1	0.0667682	0.0260229	0.0102955	0.209467	1.069(1.016-1.125)
CTSB	Wald ratio	1	-0.0900765	0.0359414	0.0122034	0.0678135	0.914(0.852-0.981)
CTSH	Wald ratio	1	0.0454796	0.0158002	0.00399668	0.249763	1.047(1.015-1.079)
FAM213A	Wald ratio	1	0.158632	0.0641655	0.0134274	0.0168251	1.172(1.033-1.329)
FAM3B	Wald ratio	1	0.0963071	0.0362965	0.00796983	0.0959866	1.101(1.025-1.182)
FAM3D	Wald ratio	1	-0.0824786	0.0377356	0.0288376	0.039469	0.921(0.855-0.992)
FCN3	Wald ratio	1	0.0668068	0.0277568	0.0160903	0.0650129	1.069(1.012-1.129)
FKBP7	Wald ratio	1	-0.0918126	0.0413019	0.0262183	0.0540242	0.912(0.841-0.989)
FN1	Wald ratio	1	-0.0576175	0.020701	0.00538054	0.197795	0.944(0.906-0.983)
GSTO1	Wald ratio	1	-0.0424521	0.0139488	0.00233908	0.376506	0.958(0.933-0.985)
H6PD	Wald ratio	1	-0.0701613	0.0240639	0.00354979	0.147937	0.932(0.889-0.977)
HBZ	Wald ratio	1	-0.0330075	0.0143288	0.021247	0.351784	0.968(0.941-0.995)
HGFAC	Wald ratio	1	-0.0652068	0.0329409	0.0477589	0.144783	0.937(0.878-0.999)
IDUA	Wald ratio	1	0.0531475	0.022309	0.0172034	0.168593	1.055(1.009-1.102)
IFNAR1	Wald ratio	1	-0.147254	0.0692879	0.0335654	0.0189295	0.863(0.753-0.989)
IGLL1	Wald ratio	1	0.0869919	0.0429104	0.0426325	0.0322122	1.091(1.003-1.187)
IMPAD1	Wald ratio	1	0.100673	0.0470872	0.0325159	0.0457744	1.106(1.008-1.213)
KDELC2	Wald ratio	1	-0.0998493	0.0506511	0.0486879	0.0860753	0.905(0.819-0.999)
LANCL1	Wald ratio	1	0.232487	0.110716	0.0357418	0.01765	1.262(1.016-1.568)
LCT	Wald ratio	1	0.0501566	0.0160272	0.00175123	0.234495	1.051(1.019-1.085)
LHB	Wald ratio	1	0.103401	0.0399945	0.00972746	0.0265055	1.109(1.025-1.199)
LMNB1	Wald ratio	1	-0.165508	0.0629303	0.00853795	0.03049	0.847(0.749-0.959)
LRIG3	Wald ratio	1	-0.156685	0.0681693	0.0215353	0.0169452	0.855(0.748-0.977)
MANBA	Wald ratio	1	-0.0578797	0.0227421	0.0109264	0.133632	0.944(0.903-0.987)
MANEA	Wald ratio	1	-0.0363169	0.0149764	0.0153111	0.418451	0.964(0.936-0.993)
MGAT2	Wald ratio	1	0.133356	0.0626147	0.033189	0.018962	1.143(1.011-1.292)
MTRF1L	Wald ratio	1	-0.210809	0.0727772	0.00377185	0.0138078	0.810(0.702-0.934)
NPNT	Wald ratio	1	0.137578	0.0644401	0.0327635	0.0126701	1.147(1.011-1.302)
OBP2B	Wald ratio	1	0.0734017	0.0364506	0.0440376	0.0418894	1.076(1.002-1.156)
PCSK1	Wald ratio	1	-0.026799	0.0120604	0.026279	0.455146	0.974(0.951-0.997)
PDCD1LG2	Wald ratio	1	-0.0701792	0.0354756	0.0479021	0.0636273	0.932(0.870-0.999)
PLXNA1	Wald ratio	1	0.237169	0.0709797	0.000833688	0.0140004	1.268(1.103-1.457)
QSOX1	Wald ratio	1	0.0914732	0.0321618	0.00445295	0.0755114	1.096(1.029-1.167)
RET	Wald ratio	1	0.14524	0.0544061	0.00759538	0.0243435	1.156(1.039-1.286)
ROR1	Wald ratio	1	0.0853395	0.0299484	0.00437809	0.0511035	1.089(1.027-1.155)
RSPO3	Wald ratio	1	0.285536	0.0445493	1.46045e-10	0.0354861	1.330(1.219-1.452)
SELP	Wald ratio	1	0.0480264	0.0228144	0.0352837	0.125448	1.049(1.003-1.097)
SERPINF2	Wald ratio	1	0.142412	0.0613377	0.0202456	0.0155517	1.153(1.022-1.300)
SNCA	Wald ratio	1	-0.207025	0.0649142	0.00142662	0.0203172	0.813(0.716-0.923)
SPON1	Wald ratio	1	-0.0640293	0.0325691	0.049304	0.0693348	0.938(0.880-1.000)
TIRAP	Wald ratio	1	-0.115643	0.0560042	0.0389334	0.0162029	0.891(0.798-0.994)
TNFAIP6	Wald ratio	1	0.0473293	0.0226468	0.0366282	0.139344	1.048(1.003-1.096)
TNFRSF10B	Wald ratio	1	-0.174988	0.087572	0.0456929	0.0093646	0.839(0.707-0.997)
TNFSF12;TNFSF12-TNFSF13	Wald ratio	1	0.0728632	0.0359436	0.0426464	0.062114	1.076(1.002-1.154)
TPST1	Wald ratio	1	0.131585	0.0533515	0.0136487	0.0230658	1.141(1.027-1.266)
UST	Wald ratio	1	0.247798	0.0914779	0.00675208	0.0101588	1.281(1.071-1.533)
VSIR	Wald ratio	1	0.136553	0.0651464	0.0360742	0.0175753	1.146(1.009-1.302)
VWA2	Wald ratio	1	-0.115964	0.0491487	0.0183022	0.0318599	0.891(0.809-0.981)
