# Supplementary material for: New therapeutic targets for endometriosis predicted through mendelian randomization analysis and case-control trials
Source: Front Genet. 2025 Aug 15;16:1631446. doi: 10.3389/fgene.2025.1631446 (PMC12394149; doi:10.3389/fgene.2025.1631446)
Supplement: Supplementary file 4 [file Table1.xlsx]

## Sheet: Sheet1
S1 Table. The sources for all statistical summary datasets used in this study
	Exposure/Outcome	Consortium/First Author	Participants	Pubmed ID/Web source	Population
Main	Blood metabolites	Shin S-Y	7,824 Europeans	24816252	European
	Circulating proteins levels	Ferkingstad E	35,559 Icelanders	34857953	European
	EM	Elsworth B	462,933 Europeans	https://www.ukbiobank.ac.uk/	European
Validation	Blood metabolites	Chen Y	8,129 Europeans	36635386	European
	Circulating proteins levels	Zheng J	2656 Europeans	32895551	European
	EM	Kurki MI	150350 Finns	36653562	European
